# Supplementary material for: Stereoview Images of Hydrogen-Bonded Quinoxalines with a Helical Axis; Pyrimidines and a Pyridazine That Form Extended Tapes
Source: Int J Mol Sci. 2024 Nov 17;25(22):12329. doi: 10.3390/ijms252212329 (PMC11594637; doi:10.3390/ijms252212329)
Supplement: Supplementary file 1 [file ijms-25-12329-s001.zip]

Archive with 1 entries (1 files):
- ijms-3312440-supplementary.pdf
